# Supplementary material for: Glycine-to-aspartic acid mutation at codon 51 in Snca disrupts the synaptic localisation of α-synuclein and enhances its propensity for synucleinopathy
Source: Brain Commun. 2025 Jun 6;7(3):fcaf224. doi: 10.1093/braincomms/fcaf224 (PMC12198753; doi:10.1093/braincomms/fcaf224)
Supplement: fcaf224_Supplementary_Data [file fcaf224_supplementary_data.zip]

Archive with 2 entries (2 files):
- Supplementary_material.docx
- Supplementary_Tables_1_and_2.xlsx
